# Supplementary material for: Preclinical Positron Emission Tomography Imaging of B7–H3 Expression Using Affibody Molecules Labeled with Gallium-68
Source: ACS Pharmacol Transl Sci. 2025 Sep 4;8(10):3509–22. doi: 10.1021/acsptsci.5c00320 (PMC12519266; doi:10.1021/acsptsci.5c00320)
Supplement: Supplementary file 2 [file pt5c00320_si_002.xlsx]

## Sheet: Description
			Non aggregatred data for the work:
			Preclinical Positron Emission Tomography Imaging of B7-H3 Expression Using Affibody Molecules Labelled with Gallium-68
			Vladimir Tolmachev 1, Ekaterina A. Bezverkhniaia 2, Eleftherios Papalanis 1, Abdullah Mujahid Bin Muhammad 1, Anzhelika Vorobyeva 1, Elin Gunneriusson3, Susanne Klint 3, Eva Ryer 3, Matilda Carlqvist 3, Wojciech Kazmierczak 3, Anna Orlova 2, Fredrik Y. Frejd 1,3 *, Maryam Oroujeni 1
			1 Department of Immunology, Genetics and Pathology, Uppsala University, 751 85 Uppsala, Sweden;
			2 Department of Medicinal Chemistry, Uppsala University, 751 83 Uppsala, Sweden;
			3 Affibody AB, 171 65 Solna, Sweden.
			* Correspondence: Fredrik Y. Frejd (fredrik.frejd@igp.uu.se)

## Sheet: Table 3
RCY: Radiochemical yield, %
RCP: Radiochemical purity, %
ZB7H3-2								ZB7H3-3							ZB7H3-4							ZB7H3-AC12
	RCY			RCP					RCY			RCP				RCY			RCP				RCY			RCP
	92.3	89.7	1.75309	99.6	99.9	0.2			88.7	87.55	1.59269	99.3	99.825	0.35		91.6	90	1.67929	98.8	99.7	0.6		90.9	89.6	1.47309	99.9	99.9667	0.057735
	88.7			100					85.2			100				88.5			100				89.9			100
	88.6			100					88			100				88.6			100				88			100
	89.2			100					88.3			100				91.3			100

## Sheet: Table 4
68Ga-ZB7H3-2										68Ga-ZB7H3-3
2h , 37 C										2h , 37 C
PBS-1	97.1	96.8	0.264575		1000*EDTA-1	95.9	95.5667	0.351188		PBS-1	94.8	95.5667	0.665833		1000*EDTA-1	95.9	95.8333	0.11547
PBS-2	96.6				1000*EDTA-2	95.2				PBS-2	96				1000*EDTA-2	95.7
PBS-3	96.7				1000*EDTA-3	95.6				PBS-3	95.9				1000*EDTA-3	95.9
68Ga-ZB7H3-4									68Ga-AC12
2h , 37 C									2h , 37 C
PBS-1	96	96.0333	0.550757		1000*EDTA-1	96.4	96.4333	0.152753		PBS-1	95.9	95.7667	0.11547		1000*EDTA-1	95.4	95.0667	0.305505
PBS-2	95.5				1000*EDTA-2	96.6				PBS-2	95.7				1000*EDTA-2	94.8
PBS-3	96.6				1000*EDTA-3	96.3				PBS-3	95.7				1000*EDTA-3	95

## Sheet: Table 5
Bioditribution data
SKOV3 xenograft, 2h p.i.
	ZB7H3-2			ZB7H3-3			ZB7H3-4			ZB7H3-AC12, SKOV3
Site	Uptake, %ID/g	SD		Uptake, %ID/g	SD		Uptake, %ID/g	SD		Uptake, %ID/g	SD
Blood	0.24	0.03		0.27	0.02		0.21	0.04		0.11	0.01
Lung	0.78	0.07		0.96	0.11		0.9	0.11		0.28	0.04
Liver	1.19	0.07		1.69	0.14		1.63	0.21		0.41	0.09
Spleen	0.59	0.07		0.64	0.05		0.78	0.04		0.25	0.04
Stomach	0.9	0.19		0.87	0.04		1.09	0.12		0.26	0.07
Small int	0.71	0.15		0.8	0.12		0.96	0.3		0.31	0.13
Kidney	296.93	26.87		207.45	73.64		282.93	27.34		315.76	35.56
Tumour	8.96	1.16		6.61	0.41		7.25	1.56		3.24	0.77
Muscle	0.27	0.04		0.26	0.03		0.41	0.23		0.08	0.02
Bone	1.07	0.32		0.83	0.09		0.96	0.05		0.3	0.06
GI	1.07	0.32		1.28	0.44		1.33	0.31		0.53	0.24
body	9.46	1.65		8.3	0.55		9.39	1.49		2.41	0.73
						ZB7H3-2, SKOV3
	1	2	3	4		SKOV3, Avrg	SD
Blood	0.212099	0.281286	0.231096	0.244214	Blood	0.242174	0.0292186
Lung	0.729498	0.852057	0.698837	0.825518	Lung	0.776477	0.0738294
Liver	1.15317	1.27645	1.11033	1.22888	Liver	1.19221	0.0745441
Spleen	0.564421	0.681817	0.517997	0.580234	Spleen	0.586117	0.0690508
Stomach	0.78325	1.11093	0.690516	1.00785	Stomach	0.898136	0.194614
Small int	0.584907	0.817041	0.868474	0.580309	Small int	0.712683	0.15167
Kidney	279.815	330.242	271.061	306.598	Kidney	296.929	26.8654
Tumour	9.5759	10.0765	7.42054	8.78179	Tumour	8.96369	1.15868
Muscle	0.238895	0.238089	0.265902	0.31893	Muscle	0.265454	0.0379213
Bone	0.932697	1.45715	0.722553	1.18701	Bone	1.07485	0.317835
GI	0.834545	1.52835	0.866152	1.04907	GI	1.06953	0.320164
body	8.25927	11.6634	8.1281	9.77958	body	9.45758	1.65053
						ZB7H3-3, SKOV3
	5	6	7	8		SKOV3, Avrg	SD
Blood	0.284318	0.24404	0.277481	0.266068	Blood	0.267977	0.0176447
Lung	1.06483	1.0562	0.890033	0.842489	Lung	0.963388	0.113874
Liver	1.85963	1.7247	1.61586	1.54013	Liver	1.68508	0.138848
Spleen	0.691099	0.626349	0.583244	0.663911	Spleen	0.641151	0.046851
Stomach	0.827424	0.923791	0.867692	0.853697	Stomach	0.868151	0.0406759
Small int	0.880275	0.922061	0.723306	0.681548	Small int	0.801798	0.11725
Kidney	245.418	273.591	205.566	105.231	Kidney	207.452	73.6399
Tumour	7.02765	6.43192	6.84716	6.12392	Tumour	6.60766	0.40769
Muscle	0.2702	0.221578	0.257255	0.301869	Muscle	0.262726	0.0332221
Bone	0.811502	0.928359	0.70661	0.871413	Bone	0.829471	0.0947903
GI	1.89297	1.33685	0.914831	0.994983	GI	1.28491	0.444767
body	9.05083	8.22125	7.71983	8.19994	body	8.29796	0.552733
						ZB7H3-4, SKOV3
	9	10	11	12		SKOV3, Avrg	SD
Blood	0.210368	0.261949	0.166781	0.195375	blood	0.208618	0.0398875
Lung	0.909678	1.05689	0.845253	0.793372	saliv gland	0.901297	0.114115
Liver	1.64474	1.73015	1.80827	1.33286	lung	1.629	0.208417
Spleen	0.782858	0.830005	0.770524	0.741638	liver	0.781256	0.036805
Stomach	1.15247	1.22841	0.997793	0.982356	spleen	1.09026	0.11993
Small int	0.845335	1.02396	1.33108	0.626624	colon	0.95675	0.29779
Kidney	301.39	274.775	307.618	247.928	kidney	282.928	27.3369
Tumour	9.10155	7.55611	7.01505	5.31252	tumor	7.24631	1.56321
Muscle	0.255979	0.748588	0.301911	0.316866	muscle	0.405836	0.229965
Bone	0.973373	0.888083	1.00113	0.976657	bone	0.95981	0.0493952
GI	1.14119	1.70111	1.46436	1.02199	GI tract*	1.33216	0.308907
body	8.78166	11.6032	8.42433	8.73081	carcass*	9.385	1.4872
						ZB7H3-AC12, SKOV3
	13	14	15	16		SKOV3, Avrg	SD
Blood	0.130323	0.115151	0.106506	0.107232	blood	0.114803	0.0110629
Lung	0.328766	0.262943	0.283096	0.236587	saliv gland	0.277848	0.0389224
Liver	0.527776	0.408451	0.375954	0.32223	lung	0.408603	0.0870411
Spleen	0.285023	0.250958	0.258403	0.187144	liver	0.245382	0.0414877
Stomach	0.277239	0.343395	0.193596	0.216234	spleen	0.257616	0.0672164
Small int	0.3536	0.209635	0.474811	0.187783	colon	0.306458	0.134193
Kidney	339.729	296.649	351.029	275.642	kidney	315.762	35.5579
Tumour	4.30274	2.63244	3.30563	2.70647	tumor	3.23682	0.771894
Muscle	0.10274	0.0900698	0.0670868	0.0636471	muscle	0.080886	0.0187042
Bone	0.346284	0.299784	0.329943	0.206455	bone	0.295616	0.0624836
GI	0.615827	0.836546	0.308876	0.377715	GI tract*	0.534741	0.24037
body	3.40224	2.52509	1.79495	1.93374	carcass*	2.41401	0.730941

## Sheet: Table 6
Tumor-to-organ ratios
SKOV3 xenograft, 2h p.i.
	ZB7H3-2			ZB7H3-3			ZB7H3-4			ZB7H3-AC12, SKOV3
	Uptake, %ID/g	SD		Uptake, %ID/g	SD		Uptake, %ID/g	SD		Uptake, %ID/g	SD
Blood	37.2603	5.55284		24.6915	1.36353		35.3409	8.4962		28.0383	4.77533
Lung	11.5523	1.19191		6.91287	0.709739		8.03753	1.47519		11.5538	1.25954
Liver	7.50687	0.728888		3.93051	0.230742		4.44157	0.757638		7.94734	1.03571
Spleen	15.3013	1.15811		10.3504	1.03902		9.24931	1.82965		13.21	2.05749
Stomach	10.189	1.62154		7.63014	0.699451		6.62177	1.07848		13.1943	4.14287
Small int	13.0955	3.4727		8.35271	1.10656		7.97357	2.28896		11.5251	3.19581
Kidney	0.0301883	0.00298195		0.0359121	0.0153849		0.0254825	0.00407933		0.0101937	0.00169254
muscle	34.4622	7.8389		25.4849	3.70261		25.1857	9.54564		40.7259	8.36385
bone	8.71255	1.80731		8.07651	1.33704		7.57638	1.72302		11.0837	2.02805
						ZB7H3-2
	1	2	3	4		Avrg	SD
Blood	45.1483	35.8231	32.1102	35.9594	Blood	37.2603	5.55284
Lung	13.1267	11.8261	10.6184	10.6379	Lung	11.5523	1.19191
Liver	8.30394	7.89416	6.68321	7.14618	Liver	7.50687	0.728888
Spleen	16.9659	14.779	14.3254	15.1349	Spleen	15.3013	1.15811
Stomach	12.2259	9.07034	10.7464	8.71343	Stomach	10.189	1.62154
Small int	16.3717	12.333	8.54434	15.133	Small int	13.0955	3.4727
Kidney	0.0342222	0.0305126	0.0273759	0.0286427	Kidney	0.0301883	0.00298195
muscle	40.0842	42.3225	27.907	27.5352	muscle	34.4622	7.8389
bone	10.2669	6.91522	10.2699	7.39822	bone	8.71255	1.80731
						ZB7H3-3
	5	6	7	8		Avrg	SD
Blood	24.7176	26.3561	24.6761	23.0164	Blood	24.6915	1.36353
Lung	6.59977	6.0897	7.69315	7.26884	Lung	6.91287	0.709739
Liver	3.77906	3.72931	4.23746	3.97623	Liver	3.93051	0.230742
Spleen	10.1688	10.2689	11.7398	9.22402	Spleen	10.3504	1.03902
Stomach	8.4934	6.96253	7.89123	7.17341	Stomach	7.63014	0.699451
Small int	7.98347	6.97559	9.46647	8.98531	Small int	8.35271	1.10656
Kidney	0.0286354	0.0235092	0.0333087	0.0581949	Kidney	0.0359121	0.0153849
muscle	26.009	29.0278	26.6162	20.2867	muscle	25.4849	3.70261
bone	8.66005	6.92827	9.69014	7.02758	bone	8.07651	1.33704
						ZB7H3-4
	9	10	11	12		Avrg	SD
Blood	43.2649	28.8457	42.0614	27.1915	blood	35.3409	8.4962
Lung	10.0052	7.14941	8.29934	6.69613	saliv gland	8.03753	1.47519
Liver	5.53373	4.36732	3.87943	3.9858	lung	4.44157	0.757638
Spleen	11.6261	9.10369	9.10425	7.16324	liver	9.24931	1.82965
Stomach	7.89746	6.15111	7.03056	5.40794	spleen	6.62177	1.07848
Small int	10.7668	7.3793	5.27019	8.47801	colon	7.97357	2.28896
Kidney	0.0301986	0.0274993	0.0228044	0.0214277	kidney	0.0254825	0.00407933
muscle	35.5559		23.2355	16.7658	muscle	25.1857	9.54564
bone	9.35052	8.50834	7.00715	5.4395	bone	7.57638	1.72302
						ZB7H3-AC12
	13	14	15	16		Avrg	SD
Blood	33.0159	22.8607	31.0372	25.2393	blood	28.0383	4.77533
Lung	13.0875	10.0115	11.6767	11.4397	saliv gland	11.5538	1.25954
Liver	8.15259	6.44494	8.79265	8.3992	lung	7.94734	1.03571
Spleen	15.0961	10.4896	12.7925	14.4619	liver	13.21	2.05749
Stomach	15.52	7.66594	17.0749	12.5164	spleen	13.1943	4.14287
Small int	12.1684	12.5572	6.96199	14.4127	colon	11.5251	3.19581
Kidney	0.0126652	0.00887394	0.00941698	0.00981879	kidney	0.0101937	0.00169254
muscle	41.8798	29.2267	49.274	42.5231	muscle	40.7259	8.36385
bone	12.4255	8.78114	10.0188	13.1092	bone	11.0837	2.02805

## Sheet: Figure 7
On SKOV3										On BT474
ZB7H3-2	POS	CPM	bg corre	decay corr.	Avrg	SD				ZB7H3-2	POS	bg corre,	CPM	decay corr.	Avrg	SD
ST1	1	270329	269976	273438	274125	1314.55				ST1	1	317107	317459	321173	320950	892.016
ST 2	2	266752	266419	273296						ST 2	2	311917	312250	319968
ST3	3	265633	265303	275641						ST3	3	309644	309974	321710
					Norm.	Avrg	SD	T-test							Norm.	Avrg	SD	T-test
NB 1	4	8263.7	7894.04	8306.8	3.0303	3.22421	0.169814	8.44881e-06		NB 1	4	14994.6	15364.2	15778.6	4.91621	4.70427	0.230089	4.84547e-06
NB2	5	8811.16	8477.34	9034.99	3.29594					NB2	5	14265.2	14599	15203.6	4.73705
NB3	6	8869.65	8498.11	9173.27	3.34638					NB3	6	13259.5	13631	14312.9	4.45955
B1	7	1277.11	915.78	1001.21	0.36524	0.362873	0.0206204			B1	7	693.53	1054.86	758.23	0.236245	0.244226	0.0291257
B2	8	1213.25	844.6	935.234	0.341171					B2	8	637.44	1006.09	705.844	0.219923
B3	9	1273.9	934.21	1047.72	0.382207					B3	9	791.31	1131	887.461	0.27651
ZB7H3-3										ZB7H3-3
ST1	10	235321	234989	266922	266646	1590.27				ST1	10	295364	295696	335501	333721	1578.35
ST 2	11	230623	230288	264936						ST 2	11	289597	289933	333169
ST3	12	230395	230071	268080						ST3	12	285351	285676	332493
					Norm.	Avrg	SD	T-test							Norm.	Avrg	SD	T-test
NB 1	13	9087.41	8731.85	10304.9	3.86463	4.39677	0.467886	0.000126957		NB 1	13	11124.3	11479.8	13128.3	3.93392	3.92036	0.138616	4.62276e-06
NB2	14	10572.2	10221.6	12217.7	4.58197					NB2	14	10541	10891.7	12599.5	3.77546
NB3	15	10799	10448.4	12648.9	4.74371					NB3	15	11169	11519.7	13521.4	4.0517
B1	16	1334.21	952.56	1167.97	0.438022	0.440199	0.0217303			B1	16	795.35	1177	975.206	0.292222	0.334661	0.121415
B2	17	1255.69	901.03	1118.95	0.419639					B2	17	645.38	1000.04	801.47	0.240162
B3	18	1353.95	981.41	1234.4	0.462936					B3	18	1251.27	1623.81	1573.83	0.471599
ZB7H3-4										ZB7H3-4
ST1	19	236553	236218	300920	303902	2713.29				ST1	19	248043	248378	315984	314242	1722.2
ST 2	20	236410	236047	304559						ST 2	20	242233	242596	312541
ST3	21	234701	234334	306226						ST3	21	240437	240803	314201
					Norm.	Avrg	SD	T-test							Norm.	Avrg	SD	T-test
NB 1	22	7002.17	6630.41	8775.67	2.88767	3.13967	0.218335	4.3271e-05		NB 1	22	9950.94	10322.7	13170.6	4.19122	4.54744	0.308519	2.02485e-05
NB2	23	7740.51	7388.75	9904.78	3.2592					NB2	23	11068.8	11420.6	14838	4.72184
NB3	24	7674.8	7324.15	9944.08	3.27213					NB3	24	10945.8	11296.5	14861.3	4.72925
B1	25	1535.56	1188	1633.64	0.537556	0.597761	0.0696755			B1	25	824.61	1172.17	1133.94	0.360849	0.340818	0.0542217
B2	26	1634.69	1269.16	1767.63	0.581644					B2	26	630.47	996	878.09	0.279431
B3	27	1799.91	1452.24	2048.55	0.674083					B3	27	851.37	1199.04	1200.95	0.382175
ZB7H3-AC12										ZB7H3-AC12
ST1	28	187569	187212	267470	269460	2632.4				ST1	28	213722	214080	305345	304823	3018.22
ST 2	29	185867	185530	268466						ST 2	29	208413	208750	301578
ST3	30	186239	185896	272445						ST3	30	209846	210190	307546
					Norm.	Avrg	SD	T-test							Norm.	Avrg	SD	T-test
NB 1	31	2618.04	2274.36	3376	1.25287	1.31676	0.0579223	3.65271e-05		NB 1	31	3858.7	4202.38	5727.75	1.87904	1.9478	0.0610794	1.23958e-06
NB2	32	2774.83	2448.04	3680.4	1.36584					NB2	32	4046.54	4373.33	6083.6	1.99578
NB3	33	2706.08	2356.41	3588.07	1.33158					NB3	33	3940.84	4290.51	6000.66	1.96857
B1	34	834.25	512.46	790.321	0.293298	0.260455	0.0705168			B1	34	389.76	711.55	601.092	0.197194	0.205476	0.0203719
B2	35	662.35	309.67	483.7	0.179507					B2	35	371.86	724.54	580.84	0.19055
B3	36	893.09	525.56	831.445	0.308559					B3	36	440.63	808.16	697.084	0.228685
	SKOV3	ZB7H3-2	ZB7H3-3	ZB7H3-4	ZB7H3-AC12	SD	SD	SD	SD
	Non-blocked	3.22421	4.39677	3.13967	1.31676	0.169814	0.467886	0.218335	0.0579223
	Blocked	0.362873	0.440199	0.597761	0.260455	0.0206204	0.0217303	0.0696755	0.0705168
	BT474	ZB7H3-2	ZB7H3-3	ZB7H3-4	ZB7H3-AC12	SD	SD	SD	SD
	Non-blocked	4.70427	3.92036	4.54744	1.9478	0.230089	0.138616	0.308519	0.0610794
	Blocked	0.244226	0.334661	0.340818	0.205476	0.0291257	0.121415	0.0542217	0.0203719
	SKOV3
		ZB7H3-2	ZB7H3-3	ZB7H3-4	ZB7H3-AC12	SD	SD	SD	SD
	Non-blocked	68.5379	100	69.0426	67.6028	3.60977	10.64	4.8	2.97
	Blocked	7.71368	10.0119	13.145	13.3718	0.44	0.49	1.53	3.62
	BT474
		ZB7H3-2	ZB7H3-3	ZB7H3-4	ZB7H3-AC12	SD	SD	SD	SD
	Non-blocked	100	89.1645	100	100	4.89	3.15	6.78	3.13
	Blocked	5.19159	7.61151	7.49474	10.5492	0.62	0.49	1.19	1.05

## Sheet: figure 8
On SKOV3														On BT474
ZB7H3-2	CPM	decay corr.	Avr.stand.	SD										ZB7H3-2	CPM	decay corr.	Avr.stand.	SD
S1	89468.1	90262.1	90879.7	646.274										S1	92808.4	93645.3	93533.5	646.274
S2	88905.3	90825.8												S2	91082.6	93059.3
S3	88486.5	91551.2												S3	90743.3	93896
			%Norm.	%Total.nor	%Avrg.Total	SD	%Avrg. mem	SD									%Norm.	%Total.nor	%Avrg.Total	SD	%Avrg. mem	SD
1h mem	2536.29	2282.02	2.51104	2.91741	3.27205	0.324296	2.68076	0.185554						1h mem	2631.61	2382.33	2.54703		4.23692	0.0645329	3.26056	0.618232
	2652.44	2410.48	2.65238	3.34523											3582.09	3401.28	3.63643	4.28255
	2782.51	2616.31	2.87887	3.5535					%Avrg.Int.	SD					3476.6	3365.55	3.59822	4.19128					%Avrg.Int.	SD
1h inter.	723.43	369.313	0.406376						0.591283	0.160393	1-h			1h inter.	712.44	357.298	0.382						0.540392	0.139713	1-h
	918.31	629.661	0.69285												895.44	604.336	0.646117
	902.43	613.095	0.674623												850.37	554.71	0.593059
2h mem	2747.33	2714.43	2.98683	3.60587	3.77091	0.151714	2.98683	0.124794						2h mem	3141.37	3162.01	3.38062	3.8647	3.70595	0.167154	3.38062	0.232354
	2929.03	2937.56	3.23236	3.80255											2823.29	2815.91	3.01059	3.72167
	2830.34	2861.27	3.14842	3.90431					%Avrg.Int.	SD					2744.49	2761.24	2.95214	3.5315					%Avrg.Int.	SD
2h inter.	863.23	562.578	0.619035						0.648368	0.0962656	2-h			2h inter.	770.19	452.776	0.484079						0.591503	0.113983	2-h
	816.27	518.179	0.570181												939.18	665.092	0.711073
	939.19	686.949	0.755888												819.37	541.894	0.579358
3h mem	2584.38	2730.28	3.00428	3.67949	3.80427	0.113369	3.00428	0.041745						3h mem	3353.79	3673.68	3.92766	4.57963	4.59654	0.13996	3.92766	0.0935665
	2580.25	2737.81	3.01257	3.83238											3294.04	3624.24	3.8748	4.74418
	2600.44	2799.43	3.08037	3.90094					%Avrg.Int.	SD					3160.25	3503.55	3.74577	4.4658					%Avrg.Int.	SD
3h inter.	868.22	613.63	0.675211						0.771864	0.0837047	3-h			3h inter.	865.22	609.809	0.651968						0.747127	0.111212	3-h
	960.19	745.04	0.819809												1012.99	813.165	0.869383
	942.41	745.734	0.820572												887.11	673.468	0.720029
ZB7H3-3	CPM	decay corr.	Avr.stand.	SD										ZB7H3-3	CPM	decay corr.	Avr.stand.	SD
S1	74217.2	97768.5	97792.3	246.069										S1	71004.7	93516.6	93337.3	252.206
S2	73507.4	98049.3												S2	70073.8	93446.4
S3	72224.2	97558.9												S3	68902.4	93049
			%Norm.	%Total.nor	%Avrg.Total	SD	%Avrg. mem	SD									%Norm.	%Total.nor	%Avrg.Total	SD	%Avrg. mem	SD
1h mem	2385.65	2774.98	2.83763	3.59379	3.89943	0.272151	2.93881	0.0877714						1h mem	2537.47	2983.75	3.19674	3.99663	3.99472	0.0100873	3.15605	0.0356832
	2493.27	2928.31	2.99442	4.11552											2488.42	2921.55	3.1301	4.00372
	2427.72	2918.5	2.98439	3.98899					%Avrg.Int.	SD					2437.29	2932	3.1413	3.98382					%Avrg.Int.	SD
1h inter.	903.21	739.468	0.756162						0.960622	0.186403	1-h			1h inter.	908.2	746.597	0.799891						0.838676	0.0370135	1-h
	1107.33	1096.35	1.1211												913.18	815.412	0.873618
	1026.09	982.421	1.0046												892.33	786.386	0.84252
2h mem	2588.42	3311.31	3.38606	4.21976	4.03359	0.198982	3.38606	0.210445						2h mem	1867.68	2241.46	2.40146	3.10838	3.20851	0.13868	2.40146	0.151832
	2566.34	3293.51	3.36787	4.05711											2054.7	2524.31	2.7045	3.3668
	2309.68	2946.29	3.0128	3.82389					%Avrg.Int.	SD					1950.01	2398.62	2.56984	3.15035					%Avrg.Int.	SD
2h inter.	915.18	815.29	0.833696						0.778008	0.0776976	2-h			2h inter.	814.37	659.819	0.706919						0.649906	0.0641133	2-h
	814.27	674.029	0.689245												778.51	618.172	0.662299
	873.12	793.176	0.811082												714.24	541.825	0.580502
3h mem	2258.38	3045.56	3.11432	4.21165	4.00787	0.203698	3.11432	0.111925						3h mem	2221.91	2987.13	3.20035	4.22748	4.02681	0.180978	3.20035	0.137869
	2211.4	2979.16	3.04642	4.00772											2069.69	2749.19	2.94543	3.87595
	2097.56	2831.71	2.89564	3.80426					%Avrg.Int.	SD					2171.42	2953.11	3.16391	3.97701					%Avrg.Int.	SD
3h inter.	1031.14	1073.11	1.09733						0.989082	0.0973788	3-h			3h inter.	962.41	958.689	1.02712						0.923578	0.107182	3-h
	940.3	940.076	0.961299												897.86	868.519	0.930516
	892.07	888.553	0.908613												816.16	758.921	0.813095
ZB7H3-4	CPM	decay corr.	Avr.stand.	SD										ZB7H3-4	CPM	decay corr.	Avr.stand.	SD
S1	54022.9	92835	93033.5	409.883										S1	50632.4	86970.7	86815.2	169.112
S2	53316.9	92760.7												S2	49820.2	86635.2
S3	53069.9	93504.8												S3	49313.3	86839.6
			%Norm.	%Total.nor	%Avrg.Total	SD	%Avrg. mem	SD									%Norm.	%Total.nor	%Avrg.Total	SD	%Avrg. mem	SD
1h mem	1685.86	2368.8	2.54618	3.18158	3.07158	0.103469	2.48425	0.0668702						1h mem	1797.35	2569.15	2.95933	3.34648	3.63804	0.258661	3.13062	0.155319
	1624.35	2245.22	2.41335	2.9762											1902.93	2752.25	3.17024	3.72771
	1617.06	2319.52	2.49321	3.05695					%Avrg.Int.	SD					1895.16	2832.17	3.2623	3.83993					%Avrg.Int.	SD
1h inter.	702.25	591.135	0.6354						0.58733	0.0416328	1h			1h inter.	565.65	336.1	0.387145						0.507419	0.104647	1h
	626.59	523.644	0.562856												605.61	483.972	0.557474
	629.6	524.46	0.563733												617.6	501.478	0.577638
2h mem	1798.41	2794.76	3.00403	3.64444	3.61818	0.0382738	3.00403	0.0727494						2h mem	1533.99	2281.84	2.62839	2.99228	2.75788	0.267908	2.62839	0.231691
	1731.86	2664.48	2.864	3.63582											1447.81	2106.43	2.42634	2.81553
	1730.53	2697.78	2.89979	3.57426					%Avrg.Int.	SD					1319.86	1880.61	2.16622	2.46584					%Avrg.Int.	SD
2h inter.	682.16	595.798	0.640412						0.695569	0.0681961	2h			2h inter.	543.28	315.906	0.363883						0.350899	0.0461763	2h
	734.53	718.05	0.771819												548.28	337.878	0.389193
	675.27	627.487	0.674474												497.57	260.116	0.29962
3h mem	1728.83	2871.1	3.0861	3.86012	3.7577	0.210779	3.0861	0.114502						3h mem	1693.55	2797.23	3.22205	3.61512	3.69453	0.0737273	3.22205	0.028365
	1631.48	2663.29	2.86273	3.51528											1686	2778.92	3.20096	3.76081
	1682	2807.87	3.01813	3.89769					%Avrg.Int.	SD					1654.35	2748.48	3.1659	3.70766					%Avrg.Int.	SD
3h inter.	717.54	720.101	0.774023						0.768713	0.113599	3h			3h inter.	543.39	341.243	0.393069						0.49823	0.0915204	3h
	658.28	607.092	0.652552												603.34	486.039	0.559855
	738.43	818.289	0.879564												582.51	470.335	0.541766
ZB7H3-AC12	CPM	decay corr.	Avr.stand.	SD										ZB7H3-AC12	CPM	decay corr.	Avr.stand.	SD
S1	40857.1	91558.3	92731.1	1372.22										S1	40394.2	90512	90543.1	439.416
S2	41531.8	94240.2												S2	40115.2	90997.3
S3	40218.7	92394.9												S3	39237.6	90120.1
			%Norm.	%Total.nor	%Avrg.Total	SD	%Avrg. mem	SD									%Norm.	%Total.nor	%Avrg.Total	SD	%Avrg. mem	SD
1h mem	600.34	546.403	0.589233		0.972164	0.0447574	0.654591	0.056602						1h mem	584.62	509.487	0.562701		1.02065	0.105958	0.735837	0.14998
	658.58	637.034	0.686969	1.00381											705.14	747.773	0.825875	1.09557
	623.44	637.591	0.68757	0.940516					%Avrg.Int.	SD					666.57	741.488	0.818933	0.945726					%Avrg.Int.	SD
1h inter.	427.72	102.691							0.284895	0.0451819	1h			1h inter.	420.5	85.0759							0.198246	0.101049	1h
	468.57	293.812	0.316843												448.49	244.193	0.269698
	449.48	234.56	0.252947												401.63	114.802	0.126793
2h mem	652.3	746.925	0.805474	1.06656	0.926342	0.198301	0.805474	0.0950801						2h mem	632.61	697.013	0.769814	0.860245	0.897171	0.0522204	0.769814	0.0160127
	600.39	577.018	0.622248	0.786122											655.58	718.711	0.793778	0.934096
	613.61	621.107	0.669793						%Avrg.Int.	SD					653.38	724.521	0.800194						%Avrg.Int.	SD
2h inter.	478.46	242.111	0.261089						0.212482	0.068741	2h			2h inter.	417.62	81.8799	0.0904319						0.115375	0.0352752	2h
	439.72	151.963	0.163874												430.38	127.049	0.140319
	382.65	29.4476													435.72	172.822
3h mem	747.31	1066.24	1.14982	1.46605	1.43829	0.0392485	1.14982	0.0485485						3h mem	740.42	1047.39	1.15678	1.21013	1.11743	0.13109	1.15678	0.134735
	729.31	980.143	1.05697												767.4	1085.7	1.1991
	747.41	1046.01	1.12801	1.41054					%Avrg.Int.	SD					680.38	857.869	0.94747	1.02474					%Avrg.Int.	SD
3h inter.	489.68	293.243	0.316229						0.299381	0.0238266	3h			3h inter.	403.52	48.3005	0.0533453						0.0653067	0.016916	3h
	403.52	59.8038													403.74	60.4372
	461.59	261.996	0.282533												395.74	69.961	0.0772681
On SKOV3
ZB7H3-2								ZB7H3-3
Time (h)	Membrane	Internalized	Total	SD	SD	SD		Time (h)	Membrane	Internalized	Total	SD	SD	SD
0	0	0	0	0	0	0		0	0	0	0	0	0	0
1	2.68076	0.591283	3.27205	0.185554	0.160393	0.324296		1	2.93881	0.960622	3.89943	0.0877714	0.186403	0.272151
2	2.98683	0.648368	3.77091	0.124794	0.0962656	0.151714		2	3.38606	0.778008	4.03359	0.210445	0.0776976	0.198982
3	3.00428	0.771864	3.80427	0.041745	0.0837047	0.113369		3	3.11432	0.989082	4.00787	0.111925	0.0973788	0.203698
ZB7H3-4								ZB7H3-AC12
Time (h)	Membrane	Internalized	Total	SD	SD	SD		Time (h)	Membrane	Internalized	Total	SD	SD	SD
0	0	0	0	0	0	0		0	0	0	0	0	0	0
1	2.48425	0.58733	3.07158	0.0668702	0.0416328	0.103469		1	0.654591	0.284895	0.972164	0.056602	0.0451819	0.0447574
2	3.00403	0.695569	3.61818	0.0727494	0.0681961	0.0382738		2	0.805474	0.212482	0.926342	0.0950801	0.068741	0.198301
3	3.0861	0.768713	3.7577	0.114502	0.113599	0.210779		3	1.14982	0.299381	1.43829	0.0485485	0.0238266	0.0392485
On BT474
ZB7H3-2								ZB7H3-3
Time (h)	Membrane	Internalized	Total	SD	SD	SD		Time (h)	Membrane	Internalized	Total	SD	SD	SD
0	0	0	0	0	0	0		0	0	0	0	0	0	0
1	3.26056	0.540392	4.23692	0.618232	0.139713	0.0645329		1	3.15605	0.838676	3.99472	0.0356832	0.0370135	0.0100873
2	3.38062	0.591503	3.70595	0.232354	0.113983	0.167154		2	2.40146	0.649906	3.20851	0.151832	0.0641133	0.13868
3	3.92766	0.747127	4.59654	0.0935665	0.111212	0.13996		3	3.20035	0.923578	4.02681	0.137869	0.107182	0.180978
ZB7H3-4								ZB7H3-AC12
Time (h)	Membrane	Internalized	Total	SD	SD	SD		Time (h)	Membrane	Internalized	Total	SD	SD	SD
0	0	0	0	0	0	0		0	0	0	0	0	0	0
1	3.13062	0.507419	3.63804	0.155319	0.104647	0.258661		1	0.735837	0.198246	1.02065	0.14998	0.101049	0.105958
2	2.62839	0.350899	2.75788	0.231691	0.0461763	0.267908		2	0.769814	0.115375	0.897171	0.0160127	0.0352752	0.0522204
3	3.22205	0.49823	3.69453	0.028365	0.0915204	0.0737273		3	1.15678	0.0653067	1.11743	0.134735	0.016916	0.13109

## Sheet: Figure 9
In vivo specificity
	ZB7H3-2, SKOV3		ZB7H3-2, Ramos		T-test		ZB7H3-3, SKOV3		ZB7H3-3, Ramos		T-test		ZB7H3-4, SKOV3		ZB7H3-4, Ramos		T-test		ZB7H3-AC12, SKOV3		ZB7H3-AC12, SKOV3		T-test
Site	Uptake, %ID/g	SD	Uptake, %ID/g	SD			Uptake, %ID/g	SD	Uptake, %ID/g	SD			Uptake, %ID/g	SD	Uptake, %ID/g	SD			Uptake, %ID/g	SD	Uptake, %ID/g	SD
Blood	0.24	0.03	0.198094	0.00289442	0.0517858		0.27	0.02	0.213354	0.00658663	0.00408592		0.21	0.04	0.25	0.02	0.165097		0.11	0.01	0.14	0.05	0.388479
Lung	0.78	0.07	0.769609	0.0553486	0.898533		0.96	0.11	0.800956	0.0948739	0.102783		0.9	0.11	1.13	0.09	0.0377189		0.28	0.04	0.41	0.02	0.0033804
Liver	1.19	0.07	1.08095	0.0963336	0.143181		1.69	0.14	1.54404	0.0580147	0.165079		1.63	0.21	1.84	0.26	0.285383		0.41	0.09	0.46	0.06	0.420845
Spleen	0.59	0.07	0.591434	0.0309824	0.907502		0.64	0.05	0.670739	0.113981	0.651485		0.78	0.04	0.86	0.14	0.297083		0.25	0.04	0.35	0.03	0.01436
Stomach	0.9	0.19	1.01797	0.0182515	0.346933		0.87	0.04	0.867628	0.0549492	0.988927		1.09	0.12	1.39	0.14	0.0269304		0.26	0.07	0.38	0.21	0.311494
Small int	0.71	0.15	0.643006	0.108819	0.532539		0.8	0.12	0.790062	0.176466	0.919113		0.96	0.3	1.14	0.3	0.44419		0.31	0.13	0.36	0.09	0.586964
Kidney	296.93	26.87	304.856	16.2515	0.673476		207.45	73.64	246.634	26.9225	0.428186		282.93	27.34	242.64	12.18	0.0662778		315.76	35.56	284.93	36.3	0.311274
Tumour	8.96	1.16	0.490429	0.048019	6.15555e-05		6.61	0.41	0.489414	0.186113	2.4549e-06		7.25	1.56	0.56	0.1	0.000796319		3.24	0.77	0.32	0.11	0.00144001
Muscle	0.27	0.04	0.239693	0.0265367	0.364535		0.26	0.03	0.278755	0.00947337	0.463033		0.41	0.23	0.44	0.01	0.809983		0.08	0.02	0.08	0.03	0.92298
Bone	1.07	0.32	0.986156	0.119273	0.670864		0.83	0.09	0.816566	0.109573	0.873648		0.96	0.05	1.28	0.11	0.00356044		0.3	0.06	0.33	0.01	0.40458
						ZB7H3-2, SKOV3
	1	2	3	4		SKOV3, Avrg	SD
Blood	0.212099	0.281286	0.231096	0.244214	Blood	0.242174	0.0292186
Lung	0.729498	0.852057	0.698837	0.825518	Lung	0.776477	0.0738294
Liver	1.15317	1.27645	1.11033	1.22888	Liver	1.19221	0.0745441
Spleen	0.564421	0.681817	0.517997	0.580234	Spleen	0.586117	0.0690508
Stomach	0.78325	1.11093	0.690516	1.00785	Stomach	0.898136	0.194614
Small int	0.584907	0.817041	0.868474	0.580309	Small int	0.712683	0.15167
Kidney	279.815	330.242	271.061	306.598	Kidney	296.929	26.8654
Tumour	9.5759	10.0765	7.42054	8.78179	Tumour	8.96369	1.15868
Muscle	0.238895	0.238089	0.265902	0.31893	Muscle	0.265454	0.0379213
Bone	0.932697	1.45715	0.722553	1.18701	Bone	1.07485	0.317835
GI	0.834545	1.52835	0.866152	1.04907	GI	1.06953	0.320164
body	8.25927	11.6634	8.1281	9.77958	body	9.45758	1.65053
						ZB7H3-2, Ramos
	17	18	19			Ramos, Avrg	SD
Blood	0.200048	0.194769	0.199465		Blood	0.198094	0.00289442
Lung	0.83124	0.724142	0.753444		Lung	0.769609	0.0553486
Liver	1.12769	1.14499	0.970159		Liver	1.08095	0.0963336
Spleen	0.557213	0.599509	0.617578		Spleen	0.591434	0.0309824
Stomach	1.02133	1.03431	0.998272		Stomach	1.01797	0.0182515
Small int	0.706438	0.705225	0.517355		Small int	0.643006	0.108819
Kidney	286.133	313.123	315.311		Kidney	304.856	16.2515
Tumour	0.533118	0.499728	0.43844		Tumour	0.490429	0.048019
Muscle	0.215965	0.268348	0.234766		Muscle	0.239693	0.0265367
Bone	0.860954	1.09845	0.999065		Bone	0.986156	0.119273
GI	0.0015607	0.942823	0.894544		GI	0.612976	0.530051
body	11.3794	8.02655	9.2783		body	9.56141	1.69425
						ZB7H3-3, SKOV3
	5	6	7	8		SKOV3, Avrg	SD
Blood	0.284318	0.24404	0.277481	0.266068	Blood	0.267977	0.0176447
Lung	1.06483	1.0562	0.890033	0.842489	Lung	0.963388	0.113874
Liver	1.85963	1.7247	1.61586	1.54013	Liver	1.68508	0.138848
Spleen	0.691099	0.626349	0.583244	0.663911	Spleen	0.641151	0.046851
Stomach	0.827424	0.923791	0.867692	0.853697	Stomach	0.868151	0.0406759
Small int	0.880275	0.922061	0.723306	0.681548	Small int	0.801798	0.11725
Kidney	245.418	273.591	205.566	105.231	Kidney	207.452	73.6399
Tumour	7.02765	6.43192	6.84716	6.12392	Tumour	6.60766	0.40769
Muscle	0.2702	0.221578	0.257255	0.301869	Muscle	0.262726	0.0332221
Bone	0.811502	0.928359	0.70661	0.871413	Bone	0.829471	0.0947903
GI	1.89297	1.33685	0.914831	0.994983	GI	1.28491	0.444767
body	9.05083	8.22125	7.71983	8.19994	body	8.29796	0.552733
						ZB7H3-3, Ramos
	21	22	23			Ramos, Avrg	SD
Blood	0.220363	0.212407	0.207292		Blood	0.213354	0.00658663
Lung	0.845465	0.692011	0.865392		Lung	0.800956	0.0948739
Liver	1.4849	1.54635	1.60086		Liver	1.54404	0.0580147
Spleen	0.585066	0.627049	0.800102		Spleen	0.670739	0.113981
Stomach	0.812773	0.922671	0.867441		Stomach	0.867628	0.0549492
Small int	0.821908	0.948437	0.599842		Small int	0.790062	0.176466
Kidney	231.516	230.668	277.718		Kidney	246.634	26.9225
Tumour	0.376051	0.704209	0.387983		Tumour	0.489414	0.186113
Muscle	0.27421	0.289644	0.27241		Muscle	0.278755	0.00947337
Bone	0.741882	0.76546	0.942356		Bone	0.816566	0.109573
GI	1.74044	1.60011	0.956265		GI	1.43227	0.418162
body	7.92024	6.62064	6.80964		body	7.11684	0.702153
						ZB7H3-4, SKOV3
	9	10	11	12		SKOV3, Avrg	SD
Blood	0.210368	0.261949	0.166781	0.195375	blood	0.208618	0.0398875
Lung	0.909678	1.05689	0.845253	0.793372	saliv gland	0.901297	0.114115
Liver	1.64474	1.73015	1.80827	1.33286	lung	1.629	0.208417
Spleen	0.782858	0.830005	0.770524	0.741638	liver	0.781256	0.036805
Stomach	1.15247	1.22841	0.997793	0.982356	spleen	1.09026	0.11993
Small int	0.845335	1.02396	1.33108	0.626624	colon	0.95675	0.29779
Kidney	301.39	274.775	307.618	247.928	kidney	282.928	27.3369
Tumour	9.10155	7.55611	7.01505	5.31252	tumor	7.24631	1.56321
Muscle	0.255979	0.748588	0.301911	0.316866	muscle	0.405836	0.229965
Bone	0.973373	0.888083	1.00113	0.976657	bone	0.95981	0.0493952
GI	1.14119	1.70111	1.46436	1.02199	GI tract*	1.33216	0.308907
body	8.78166	11.6032	8.42433	8.73081	carcass*	9.385	1.4872
						ZB7H3-4, Ramos
	25	26	27			Ramos, Avrg	SD
Blood	0.258655	0.259051	0.229785		Blood	0.249164	0.0167836
Lung	1.21638	1.13506	1.03283		Lung	1.12809	0.0919767
Liver	2.0835	1.85764	1.57246		Liver	1.83786	0.256093
Spleen	1.00593	0.844588	0.735175		Spleen	0.861899	0.136206
Stomach	1.36984	1.54467	1.26752		Stomach	1.39401	0.140147
Small int	1.15841	1.4332	0.843225		Small int	1.14494	0.295218
Kidney	236.356	256.675	234.874		Kidney	242.635	12.1817
Tumour	0.567276	0.663487	0.45554		Tumour	0.562101	0.10407
Muscle	0.428957	0.451788	0.44031		Muscle	0.440352	0.0114159
Bone	1.20237	1.22885	1.41063		Bone	1.28061	0.113373
GI	2.09478	2.19024	1.54151		GI	1.94218	0.350254
body	13.8185	10.8755	11.4526		body	12.0488	1.55946
						ZB7H3-AC12, SKOV3
	13	14	15	16		SKOV3, Avrg	SD
Blood	0.130323	0.115151	0.106506	0.107232	blood	0.114803	0.0110629
Lung	0.328766	0.262943	0.283096	0.236587	saliv gland	0.277848	0.0389224
Liver	0.527776	0.408451	0.375954	0.32223	lung	0.408603	0.0870411
Spleen	0.285023	0.250958	0.258403	0.187144	liver	0.245382	0.0414877
Stomach	0.277239	0.343395	0.193596	0.216234	spleen	0.257616	0.0672164
Small int	0.3536	0.209635	0.474811	0.187783	colon	0.306458	0.134193
Kidney	339.729	296.649	351.029	275.642	kidney	315.762	35.5579
Tumour	4.30274	2.63244	3.30563	2.70647	tumor	3.23682	0.771894
Muscle	0.10274	0.0900698	0.0670868	0.0636471	muscle	0.080886	0.0187042
Bone	0.346284	0.299784	0.329943	0.206455	bone	0.295616	0.0624836
GI	0.615827	0.836546	0.308876	0.377715	GI tract*	0.534741	0.24037
body	3.40224	2.52509	1.79495	1.93374	carcass*	2.41401	0.730941
						ZB7H3-AC12, Ramos
	29	30	31			Ramos, Ramos
Blood	0.150996	0.0849739	0.174694		Blood	0.136888	0.0464942
Lung	0.393963	0.423644	0.397554		Lung	0.405053	0.0161994
Liver	0.53093	0.443517	0.408648		Liver	0.461031	0.0629944
Spleen	0.354185	0.317978	0.373652		Spleen	0.348605	0.0282536
Stomach	0.622296	0.21568	0.307656		Stomach	0.381877	0.213227
Small int	0.384686	0.429581	0.261467		Small int	0.358578	0.0870451
Kidney	313.268	297.493	244.015		Kidney	284.926	36.2967
Tumour	0.269659	0.445622	0.253851		Tumour	0.323044	0.10645
Muscle	0.108428	0.0442262	0.0960504		Muscle	0.0829016	0.0340608
Bone	0.321139	0.340299	0.327146		Bone	0.329528	0.00979995
GI	0.982885	0.416685	0.523325		GI	0.640965	0.300874
body	3.03169	2.50578	2.77993		body	2.77247	0.263034
